# Supplementary material for: New species and new records of the genus Deinopteroloma Jansson, 1946 (Coleoptera, Staphylinidae, Omaliinae) from China
Source: Zookeys. 2019 May 16;846:55–64. doi: 10.3897/zookeys.846.32568 (PMC6533232; doi:10.3897/zookeys.846.32568)
Supplement: XML Treatment for Deinopteroloma obtortum [file zookeys.846.32568-treatment2.xml]

<!DOCTYPE tp:taxon-treatment
  PUBLIC "-//TaxonX//DTD Taxonomic Treatment Publishing DTD v0 20100105//EN" "tax-treatment-NSO.dtd">
<tp:taxon-treatment xmlns:tp="http://www.plazi.org/taxpub"><tp:treatment-meta><kwd-group><label>Taxon classification</label><kwd><named-content xmlns:xlink="http://www.w3.org/1999/xlink" content-type="kingdom">Animalia</named-content></kwd><kwd><named-content xmlns:xlink="http://www.w3.org/1999/xlink" content-type="order">Coleoptera</named-content></kwd><kwd><named-content xmlns:xlink="http://www.w3.org/1999/xlink" content-type="family">Staphylinidae</named-content></kwd></kwd-group><mixed-citation publication-type="journal"><person-group><name><surname>Cheng</surname><given-names>Zhi-Fei</given-names></name><name><surname>Tang</surname><given-names>Liang</given-names></name><name><surname>Li</surname><given-names>Li-Zhen</given-names></name><name><surname>Peng</surname><given-names>Zhong</given-names></name></person-group><article-title>New species and new records of the genus <italic><tp:taxon-name><tp:taxon-name-part taxon-name-part-type="genus" reg="Deinopteroloma">Deinopteroloma</tp:taxon-name-part></tp:taxon-name></italic> Jansson, 1946 (<tp:taxon-name><tp:taxon-name-part taxon-name-part-type="order">Coleoptera</tp:taxon-name-part></tp:taxon-name>, <tp:taxon-name><tp:taxon-name-part taxon-name-part-type="family">Staphylinidae</tp:taxon-name-part></tp:taxon-name>, <tp:taxon-name><tp:taxon-name-part taxon-name-part-type="subfamily">Omaliinae</tp:taxon-name-part></tp:taxon-name>) from China</article-title><source>Zookeys</source><day>16</day><month>5</month><year>2019</year><volume>846</volume><fpage>55</fpage><lpage>64</lpage><pub-id pub-id-type="doi">10.3897/zookeys.846.32568</pub-id></mixed-citation></tp:treatment-meta><tp:nomenclature><tp:taxon-name>
            <tp:taxon-name-part taxon-name-part-type="genus" reg="Deinopteroloma">Deinopteroloma</tp:taxon-name-part>
            <tp:taxon-name-part taxon-name-part-type="species" reg="obtortum">obtortum</tp:taxon-name-part>
          </tp:taxon-name><tp:taxon-authority>Assing, 2015</tp:taxon-authority><xref ref-type="fig" rid="F2">(Figs 2E</xref><xref ref-type="fig" rid="F5">, 6)</xref><!--PageBreak --><tp:nomenclature-citation-list><tp:nomenclature-citation><tp:taxon-name>
                <tp:taxon-name-part taxon-name-part-type="genus" reg="Deinopteroloma">Deinopteroloma</tp:taxon-name-part>
                <tp:taxon-name-part taxon-name-part-type="species" reg="obtortum">obtortum</tp:taxon-name-part>
              </tp:taxon-name><comment>Assing, 2015: 1225.</comment></tp:nomenclature-citation><tp:nomenclature-citation><tp:taxon-name>
                <tp:taxon-name-part taxon-name-part-type="genus" reg="Deinopteroloma">Deinopteroloma</tp:taxon-name-part>
                <tp:taxon-name-part taxon-name-part-type="species" reg="obtortum">obtortum</tp:taxon-name-part>
              </tp:taxon-name><comment>: Shavrin and Smetana, 2016: 228.</comment></tp:nomenclature-citation></tp:nomenclature-citation-list></tp:nomenclature><tp:treatment-sec sec-type="material" id="SECID0E2CAE"><title>Material studied.</title><p><bold>China: Sichuan</bold>: 1 ♂, Xiaojin County, Jiajin Shan, <named-content xmlns:xlink="http://www.w3.org/1999/xlink" content-type="dwc:verbatimCoordinates" xlink:type="simple"><named-content content-type="geo-json" specific-use="{&#34;type&#34;:&#34;Point&#34;,&#34;coordinates&#34;:[102.715278,30.813611]}" id="NCID0EGDAE" xlink:type="simple">30°48'49"N, 102°42'55"E</named-content></named-content>, 2490 m, 30.VII.2016, Zhou, Jiang, Liu &amp; Gao leg. (<abbrev xmlns:xlink="http://www.w3.org/1999/xlink" content-type="institution" xlink:title="Insect Collection of Shanghai Normal University, Shanghai, China" id="ABBRID0ELDAE" xlink:type="simple">SNUC</abbrev>).</p></tp:treatment-sec><tp:treatment-sec sec-type="comments" id="SECID0EQDAE"><title>Comment.</title><p>The original description was based on two type specimens from Min Shan, Gansu (<xref ref-type="bibr" rid="B1">Assing 2015</xref>). It is recorded from Sichuan for the first time. For illustrations of <italic><tp:taxon-name><tp:taxon-name-part taxon-name-part-type="genus" reg="Deinopteroloma">D.</tp:taxon-name-part><tp:taxon-name-part taxon-name-part-type="species" reg="obtortum">obtortum</tp:taxon-name-part></tp:taxon-name></italic> see figure 2E and figures 7–8, 15–18, 23–25 in <xref ref-type="bibr" rid="B1">Assing (2015)</xref>. The specimen was sifted from leaf litter near the mountain track in mixed deciduous forests at an altitude of 2490 m (Fig. <xref ref-type="fig" rid="F5">6</xref>).</p></tp:treatment-sec><tp:treatment-sec><!--Section generated to contain objects referenced in tp:taxon-treatment.--><fig id="F2" position="float" orientation="portrait"><label>Figure 2.</label><caption><p><italic><tp:taxon-name><tp:taxon-name-part taxon-name-part-type="genus" reg="Deinopteroloma">Deinopteroloma</tp:taxon-name-part><tp:taxon-name-part taxon-name-part-type="species" reg="hamatum">hamatum</tp:taxon-name-part></tp:taxon-name></italic> (<bold>A–D</bold>): <bold>A–B</bold> aedeagus in ventral view, <bold>C</bold> aedeagus in lateral view, <bold>D</bold> male sternite VIII. Habitus of <italic><tp:taxon-name><tp:taxon-name-part taxon-name-part-type="genus" reg="Deinopteroloma">Deinopteroloma</tp:taxon-name-part></tp:taxon-name></italic> spp (<bold>E–G</bold>): <bold>E</bold><italic><tp:taxon-name><tp:taxon-name-part taxon-name-part-type="genus" reg="Deinopteroloma">D.</tp:taxon-name-part><tp:taxon-name-part taxon-name-part-type="species" reg="obtortum">obtortum</tp:taxon-name-part></tp:taxon-name></italic>, <bold>F</bold><italic><tp:taxon-name><tp:taxon-name-part taxon-name-part-type="genus" reg="Deinopteroloma">D.</tp:taxon-name-part><tp:taxon-name-part taxon-name-part-type="species" reg="tricuspidatum">tricuspidatum</tp:taxon-name-part></tp:taxon-name></italic>, <bold>G</bold> paratype of <italic><tp:taxon-name><tp:taxon-name-part taxon-name-part-type="genus" reg="Deinopteroloma">D.</tp:taxon-name-part><tp:taxon-name-part taxon-name-part-type="species" reg="tricuspidatum">tricuspidatum</tp:taxon-name-part></tp:taxon-name></italic>, with type labels. Scale bars: 0.5 mm(<bold>A–D</bold>), 1.0 mm (<bold>E–G</bold>).</p></caption><graphic xmlns:xlink="http://www.w3.org/1999/xlink" xlink:href="zookeys-846-055-g002.jpg" position="float" orientation="portrait" xlink:type="simple" id="oo_301877.jpg"/></fig><fig id="F5" position="float" orientation="portrait"><label>Figures 5–8.</label><caption><p>Habitats of <italic><tp:taxon-name><tp:taxon-name-part taxon-name-part-type="genus" reg="Deinopteroloma">Deinopteroloma</tp:taxon-name-part></tp:taxon-name></italic> in China: <bold>5</bold> Huang Shan, alt. 460–910 m (<italic><tp:taxon-name><tp:taxon-name-part taxon-name-part-type="genus" reg="Deinopteroloma">Deinopteroloma</tp:taxon-name-part><tp:taxon-name-part taxon-name-part-type="species" reg="hamatum">hamatum</tp:taxon-name-part></tp:taxon-name></italic>); <bold>6</bold> Sheng-Nan Liu (right) and De-Yao Zhou (left) collecting <italic><tp:taxon-name><tp:taxon-name-part taxon-name-part-type="genus" reg="Deinopteroloma">Deinopteroloma</tp:taxon-name-part><tp:taxon-name-part taxon-name-part-type="species" reg="obtortum">obtortum</tp:taxon-name-part></tp:taxon-name></italic> at Jiajin Shan, Sichuan; <bold>7</bold> Pailong, alt. 2100 m (type locality of <italic><tp:taxon-name><tp:taxon-name-part taxon-name-part-type="genus" reg="Deinopteroloma">Deinopteroloma</tp:taxon-name-part><tp:taxon-name-part taxon-name-part-type="species" reg="songi">songi</tp:taxon-name-part></tp:taxon-name></italic> sp. n.); <bold>8</bold> Ye-Yue Tu collecting <italic><tp:taxon-name><tp:taxon-name-part taxon-name-part-type="genus" reg="Deinopteroloma">Deinopteroloma</tp:taxon-name-part><tp:taxon-name-part taxon-name-part-type="species" reg="spinigerum">spinigerum</tp:taxon-name-part></tp:taxon-name></italic> sp. n. at Mangshan, Hunan.</p></caption><graphic xmlns:xlink="http://www.w3.org/1999/xlink" xlink:href="zookeys-846-055-g005.jpg" position="float" orientation="portrait" xlink:type="simple" id="oo_301880.jpg"/></fig></tp:treatment-sec><ref-list><ref id="B1"><mixed-citation xmlns:xlink="http://www.w3.org/1999/xlink" xlink:type="simple"><person-group><name name-style="western"><surname>Assing</surname><given-names>V</given-names></name></person-group> (<year>2015</year>) <article-title>Three new species of <italic><tp:taxon-name><tp:taxon-name-part taxon-name-part-type="genus">Deinopteroloma</tp:taxon-name-part></tp:taxon-name></italic> from Vietnam and China (<tp:taxon-name><tp:taxon-name-part taxon-name-part-type="order">Coleoptera</tp:taxon-name-part></tp:taxon-name>: <tp:taxon-name><tp:taxon-name-part taxon-name-part-type="family">Staphylinidae</tp:taxon-name-part></tp:taxon-name>: <tp:taxon-name><tp:taxon-name-part taxon-name-part-type="subfamily">Omaliinae</tp:taxon-name-part></tp:taxon-name>).</article-title><source>Linzer Biologische Beiträge</source><volume>47</volume>(<issue>2</issue>): <fpage>1217</fpage>–<lpage>1227</lpage>.</mixed-citation></ref></ref-list></tp:taxon-treatment>
