# Supplementary material for: New species and new records of the genus Deinopteroloma Jansson, 1946 (Coleoptera, Staphylinidae, Omaliinae) from China
Source: Zookeys. 2019 May 16;846:55–64. doi: 10.3897/zookeys.846.32568 (PMC6533232; doi:10.3897/zookeys.846.32568)
Supplement: XML Treatment for Deinopteroloma songi [file zookeys.846.32568-treatment3.xml]

<!DOCTYPE tp:taxon-treatment
  PUBLIC "-//TaxonX//DTD Taxonomic Treatment Publishing DTD v0 20100105//EN" "tax-treatment-NSO.dtd">
<tp:taxon-treatment xmlns:tp="http://www.plazi.org/taxpub"><tp:treatment-meta><kwd-group><label>Taxon classification</label><kwd><named-content xmlns:xlink="http://www.w3.org/1999/xlink" content-type="kingdom">Animalia</named-content></kwd><kwd><named-content xmlns:xlink="http://www.w3.org/1999/xlink" content-type="order">Coleoptera</named-content></kwd><kwd><named-content xmlns:xlink="http://www.w3.org/1999/xlink" content-type="family">Staphylinidae</named-content></kwd></kwd-group><mixed-citation publication-type="journal"><person-group><name><surname>Cheng</surname><given-names>Zhi-Fei</given-names></name><name><surname>Tang</surname><given-names>Liang</given-names></name><name><surname>Li</surname><given-names>Li-Zhen</given-names></name><name><surname>Peng</surname><given-names>Zhong</given-names></name></person-group><article-title>New species and new records of the genus <italic><tp:taxon-name><tp:taxon-name-part taxon-name-part-type="genus" reg="Deinopteroloma">Deinopteroloma</tp:taxon-name-part></tp:taxon-name></italic> Jansson, 1946 (<tp:taxon-name><tp:taxon-name-part taxon-name-part-type="order">Coleoptera</tp:taxon-name-part></tp:taxon-name>, <tp:taxon-name><tp:taxon-name-part taxon-name-part-type="family">Staphylinidae</tp:taxon-name-part></tp:taxon-name>, <tp:taxon-name><tp:taxon-name-part taxon-name-part-type="subfamily">Omaliinae</tp:taxon-name-part></tp:taxon-name>) from China</article-title><source>Zookeys</source><day>16</day><month>5</month><year>2019</year><volume>846</volume><fpage>55</fpage><lpage>64</lpage><pub-id pub-id-type="doi">10.3897/zookeys.846.32568</pub-id></mixed-citation></tp:treatment-meta><tp:nomenclature><tp:taxon-name>
            <tp:taxon-name-part taxon-name-part-type="genus" reg="Deinopteroloma">Deinopteroloma</tp:taxon-name-part>
            <tp:taxon-name-part taxon-name-part-type="species" reg="songi">songi</tp:taxon-name-part>
            <object-id xmlns:xlink="http://www.w3.org/1999/xlink" content-type="zoobank" xlink:type="simple">http://zoobank.org/E941914F-A912-4E89-9C78-C125CC234D4D</object-id>
          </tp:taxon-name><tp:taxon-authority>Peng &amp; L.-Z. Li</tp:taxon-authority><tp:taxon-status xmlns:xlink="http://www.w3.org/1999/xlink" xlink:type="simple">sp. n.</tp:taxon-status><xref ref-type="fig" rid="F3">(Figs 3</xref><xref ref-type="fig" rid="F5">, 7)</xref></tp:nomenclature><tp:treatment-sec sec-type="type material" id="SECID0E6FAE"><title>Type material.</title><p>Holotype ♂: China: Xizang Prov., Linzhi County, Pailong, <named-content xmlns:xlink="http://www.w3.org/1999/xlink" content-type="dwc:verbatimCoordinates" xlink:type="simple"><named-content content-type="geo-json" specific-use="{&#34;type&#34;:&#34;Point&#34;,&#34;coordinates&#34;:[95.000000,30.033333]}" id="NCID0EIGAE" xlink:type="simple">30°02'N, 95°00'E</named-content></named-content>, 13.IV.2017 2100 m, Xiao-Bin Song leg. / Holotypus ♂ <italic><tp:taxon-name><tp:taxon-name-part taxon-name-part-type="genus" reg="Deinopteroloma">Deinopteroloma</tp:taxon-name-part><tp:taxon-name-part taxon-name-part-type="species" reg="songi">songi</tp:taxon-name-part></tp:taxon-name></italic> sp. n., det. Peng &amp; Li. 2018 (<abbrev xmlns:xlink="http://www.w3.org/1999/xlink" content-type="institution" xlink:title="Insect Collection of Shanghai Normal University, Shanghai, China" id="ABBRID0EYGAE" xlink:type="simple">SNUC</abbrev>). Paratypes: 6 ♂♂, 10 ♀♀: same label data as holotype / PARATYPE (yellow), <italic><tp:taxon-name><tp:taxon-name-part taxon-name-part-type="genus" reg="Deinopteroloma">D.</tp:taxon-name-part><tp:taxon-name-part taxon-name-part-type="species" reg="songi">songi</tp:taxon-name-part></tp:taxon-name></italic> sp. nov., det. Peng &amp; Li, 2019 (<abbrev xmlns:xlink="http://www.w3.org/1999/xlink" content-type="institution" xlink:title="Insect Collection of Shanghai Normal University, Shanghai, China" id="ABBRID0EIHAE" xlink:type="simple">SNUC</abbrev>).</p></tp:treatment-sec><tp:treatment-sec sec-type="description" id="SECID0ENHAE"><title>Description.</title><p>Measurements (in mm) and ratios: <abbrev xmlns:xlink="http://www.w3.org/1999/xlink" xlink:title="Body length" id="ABBRID0ETHAE" xlink:type="simple">BL</abbrev> 3.50–3.73, <abbrev xmlns:xlink="http://www.w3.org/1999/xlink" xlink:title="Forebody length" id="ABBRID0EXHAE" xlink:type="simple">FL</abbrev> 3.44–3.65, <abbrev xmlns:xlink="http://www.w3.org/1999/xlink" xlink:title="Head length" id="ABBRID0E2HAE" xlink:type="simple">HL</abbrev> 0.59–0.67, <abbrev xmlns:xlink="http://www.w3.org/1999/xlink" xlink:title="Head width" id="ABBRID0E6HAE" xlink:type="simple">HW</abbrev> 0.78–0.83, <abbrev xmlns:xlink="http://www.w3.org/1999/xlink" xlink:title="Antenna length" id="ABBRID0EDIAE" xlink:type="simple">AnL</abbrev> 1.68–1.78, <abbrev xmlns:xlink="http://www.w3.org/1999/xlink" xlink:title="Pronotum length" id="ABBRID0EHIAE" xlink:type="simple">PL</abbrev> 0.83–0.93, <abbrev xmlns:xlink="http://www.w3.org/1999/xlink" xlink:title="Pronotum width" id="ABBRID0ELIAE" xlink:type="simple">PW</abbrev> 1.30–1.47, <abbrev xmlns:xlink="http://www.w3.org/1999/xlink" xlink:title="Elytral length" id="ABBRID0EPIAE" xlink:type="simple">EL</abbrev> 1.92–2.09, <abbrev xmlns:xlink="http://www.w3.org/1999/xlink" xlink:title="Elytral width" id="ABBRID0ETIAE" xlink:type="simple">EW</abbrev> 1.50–1.67, <abbrev xmlns:xlink="http://www.w3.org/1999/xlink" xlink:title="Length of aedeagus" id="ABBRID0EXIAE" xlink:type="simple">AL</abbrev> 0.98–1.08, <abbrev xmlns:xlink="http://www.w3.org/1999/xlink" xlink:title="Head length" id="ABBRID0E2IAE" xlink:type="simple">HL</abbrev>/<abbrev xmlns:xlink="http://www.w3.org/1999/xlink" xlink:title="Head width" id="ABBRID0E6IAE" xlink:type="simple">HW</abbrev> 0.76–0.87, <abbrev xmlns:xlink="http://www.w3.org/1999/xlink" xlink:title="Head width" id="ABBRID0EDJAE" xlink:type="simple">HW</abbrev>/<abbrev xmlns:xlink="http://www.w3.org/1999/xlink" xlink:title="Pronotum width" id="ABBRID0EHJAE" xlink:type="simple">PW</abbrev> 0.56–0.64, <abbrev xmlns:xlink="http://www.w3.org/1999/xlink" xlink:title="Head length" id="ABBRID0ELJAE" xlink:type="simple">HL</abbrev>/<abbrev xmlns:xlink="http://www.w3.org/1999/xlink" xlink:title="Pronotum length" id="ABBRID0EPJAE" xlink:type="simple">PL</abbrev> 0.71–0.77, <abbrev xmlns:xlink="http://www.w3.org/1999/xlink" xlink:title="Pronotum length" id="ABBRID0ETJAE" xlink:type="simple">PL</abbrev>/<abbrev xmlns:xlink="http://www.w3.org/1999/xlink" xlink:title="Pronotum width" id="ABBRID0EXJAE" xlink:type="simple">PW</abbrev> 0.63–0.68, <abbrev xmlns:xlink="http://www.w3.org/1999/xlink" xlink:title="Elytral length" id="ABBRID0E2JAE" xlink:type="simple">EL</abbrev>/<abbrev xmlns:xlink="http://www.w3.org/1999/xlink" xlink:title="Elytral width" id="ABBRID0E6JAE" xlink:type="simple">EW</abbrev> 1.25–1.29.</p><p>Habitus as in Fig. <xref ref-type="fig" rid="F3">3A</xref>. Coloration: Body dark-brown; pronotum with broadly dark-yellowish lateral margins; each elytron with 3 or 4 yellowish brown tubercles; <!--PageBreak -->antenna with antennomeres I–IV yellowish and V–VIII gradually more infuscate apically, VIII–XI blackish-brown; maxillary palpi dark-yellowish.</p><fig id="F3" position="float" orientation="portrait"><label>Figure 3.</label><caption><p><italic><tp:taxon-name><tp:taxon-name-part taxon-name-part-type="genus" reg="Deinopteroloma">Deinopteroloma</tp:taxon-name-part><tp:taxon-name-part taxon-name-part-type="species" reg="songi">songi</tp:taxon-name-part></tp:taxon-name></italic> sp. n. <bold>A</bold> Habitus of paratype, <bold>B</bold> male sternite VIII, <bold>C</bold> aedeagus in ventral view, <bold>D</bold> aedeagus in lateral view. Scale bars: 1.0 mm (<bold>A</bold>), 0.5 mm (<bold>B–D</bold>).</p></caption><graphic xmlns:xlink="http://www.w3.org/1999/xlink" xlink:href="zookeys-846-055-g003.jpg" position="float" orientation="portrait" xlink:type="simple" id="oo_301878.jpg"/></fig><p>Head transverse; posterior part of clypeus and vertex distinctly elevated, with indistinct lateral impressions in middle part and semicircular deep impression in front of ocelli, infraorbital ridges slightly impressed; eyes large and convex; small acute postocular ridge situated away from posterior margin of eye; ocelli large; frons smooth and glossy. All antennomeres longer than broad; measurements of antennomeres (length): I: 0.22; II: 0.14; III–VII: 0.16; VIII: 0.13; IX–X: 0.11; XI: 0.19.</p><p>Pronotum distinctly transverse; lateral margins finely crenulate and with somewhat regular outline; lateral portions strongly impressed; disc of pronotum with wide, <!--PageBreak -->very convex middle elevation and with distinct longitudinal impression; punctation coarse, rather dense in posteromedian portions, sparser in anteromedian and lateral portions, and very irregular and scattered in median portion.</p><p>Elytra without distinct longitudinal ridges; suture elevated in posterior two thirds; punctation coarse and arranged in partly irregular series (except in posterior portion of elytra); each elytron with approximately 3 or 4 smooth tubercles. Hind wings present.</p><p>Male. Protarsomeres I–IV very weakly dilated; sternites III–VII unmodified; sternite VIII (Fig. <xref ref-type="fig" rid="F3">3B</xref>) distinctly transverse, posterior margin broadly concave in middle; aedeagus as in Fig. <xref ref-type="fig" rid="F3">3C, D</xref>, both parameres slender and slightly curved in ventral view, distinctly extending apex of median lobe; internal sac with pair of sclerotized spines.</p><p>Female. Protarsomeres I–IV not dilated. Abdominal sternite VIII without posterior excision. Otherwise similar to male.</p></tp:treatment-sec><tp:treatment-sec sec-type="comparisons" id="SECID0EAMAE"><title>Comparative notes.</title><p>Based on the coloration of the body, 6–8 smooth tubercles of the elytra, the presence of pronounced elevations on the pronotum and elytra, as well as the morphology of the aedeagus, the new species is most similar to <italic><tp:taxon-name><tp:taxon-name-part taxon-name-part-type="genus" reg="Deinopteroloma">D.</tp:taxon-name-part><tp:taxon-name-part taxon-name-part-type="species" reg="sextuberculatum">sextuberculatum</tp:taxon-name-part></tp:taxon-name></italic> Shavrin &amp; Smetana, 2016, from which it can be distinguished by the darker coloration, the smaller size (<italic><tp:taxon-name><tp:taxon-name-part taxon-name-part-type="genus" reg="Deinopteroloma">D.</tp:taxon-name-part><tp:taxon-name-part taxon-name-part-type="species" reg="sextuberculatum">sextuberculatum</tp:taxon-name-part></tp:taxon-name></italic>: 4.25–4.92 mm), the <!--PageBreak -->shape of the pronotum, the deeper posterior excision of the male sternite VIII and the stouter median lobe of the aedeagus. For illustrations of <italic><tp:taxon-name><tp:taxon-name-part taxon-name-part-type="genus" reg="Deinopteroloma">D.</tp:taxon-name-part><tp:taxon-name-part taxon-name-part-type="species" reg="sextuberculatum">sextuberculatum</tp:taxon-name-part></tp:taxon-name></italic> see <xref ref-type="bibr" rid="B2">Shavrin and Smetana (2016)</xref>.</p></tp:treatment-sec><tp:treatment-sec sec-type="distribution" id="SECID0ENNAE"><title>Distribution and natural history.</title><p>The type locality is situated in Pailong to the northeast of Linzhi, southern Xizang. The specimens were sifted from leaf litter, moss and mushrooms in broad-leaved forests at an altitude of 2100 m (Fig. <xref ref-type="fig" rid="F5">7</xref>).</p></tp:treatment-sec><tp:treatment-sec sec-type="etymology" id="SECID0EXNAE"><title>Etymology.</title><p>Patronymic, named after Xiao-Bin Song, who collected some of the type specimens.</p></tp:treatment-sec><tp:treatment-sec><!--Section generated to contain objects referenced in tp:taxon-treatment.--><fig id="F5" position="float" orientation="portrait"><label>Figures 5–8.</label><caption><p>Habitats of <italic><tp:taxon-name><tp:taxon-name-part taxon-name-part-type="genus" reg="Deinopteroloma">Deinopteroloma</tp:taxon-name-part></tp:taxon-name></italic> in China: <bold>5</bold> Huang Shan, alt. 460–910 m (<italic><tp:taxon-name><tp:taxon-name-part taxon-name-part-type="genus" reg="Deinopteroloma">Deinopteroloma</tp:taxon-name-part><tp:taxon-name-part taxon-name-part-type="species" reg="hamatum">hamatum</tp:taxon-name-part></tp:taxon-name></italic>); <bold>6</bold> Sheng-Nan Liu (right) and De-Yao Zhou (left) collecting <italic><tp:taxon-name><tp:taxon-name-part taxon-name-part-type="genus" reg="Deinopteroloma">Deinopteroloma</tp:taxon-name-part><tp:taxon-name-part taxon-name-part-type="species" reg="obtortum">obtortum</tp:taxon-name-part></tp:taxon-name></italic> at Jiajin Shan, Sichuan; <bold>7</bold> Pailong, alt. 2100 m (type locality of <italic><tp:taxon-name><tp:taxon-name-part taxon-name-part-type="genus" reg="Deinopteroloma">Deinopteroloma</tp:taxon-name-part><tp:taxon-name-part taxon-name-part-type="species" reg="songi">songi</tp:taxon-name-part></tp:taxon-name></italic> sp. n.); <bold>8</bold> Ye-Yue Tu collecting <italic><tp:taxon-name><tp:taxon-name-part taxon-name-part-type="genus" reg="Deinopteroloma">Deinopteroloma</tp:taxon-name-part><tp:taxon-name-part taxon-name-part-type="species" reg="spinigerum">spinigerum</tp:taxon-name-part></tp:taxon-name></italic> sp. n. at Mangshan, Hunan.</p></caption><graphic xmlns:xlink="http://www.w3.org/1999/xlink" xlink:href="zookeys-846-055-g005.jpg" position="float" orientation="portrait" xlink:type="simple" id="oo_301880.jpg"/></fig></tp:treatment-sec><ref-list><ref id="B2"><mixed-citation xmlns:xlink="http://www.w3.org/1999/xlink" xlink:type="simple"><person-group><name name-style="western"><surname>Shavrin</surname><given-names>AV</given-names></name><name name-style="western"><surname>Smetana</surname><given-names>A</given-names></name></person-group> (<year>2016</year>) <article-title>Nine new species of the genus <italic><tp:taxon-name><tp:taxon-name-part taxon-name-part-type="genus">Deinopteroloma</tp:taxon-name-part></tp:taxon-name></italic> Jansson, 1946 (<tp:taxon-name><tp:taxon-name-part taxon-name-part-type="order">Coleoptera</tp:taxon-name-part></tp:taxon-name>: <tp:taxon-name><tp:taxon-name-part taxon-name-part-type="family">Staphylinidae</tp:taxon-name-part></tp:taxon-name>: <tp:taxon-name><tp:taxon-name-part taxon-name-part-type="subfamily">Omaliinae</tp:taxon-name-part></tp:taxon-name>: <tp:taxon-name><tp:taxon-name-part taxon-name-part-type="tribe">Anthophagini</tp:taxon-name-part></tp:taxon-name>) from China and Vietnam.</article-title><source>Zootaxa</source><volume>4196</volume>(<issue>2</issue>): <fpage>221</fpage>–<lpage>249</lpage>. <ext-link xlink:type="simple" ext-link-type="doi" xlink:href="10.11646/zootaxa.4196.2.3">https://doi.org/10.11646/zootaxa.4196.2.3</ext-link></mixed-citation></ref></ref-list></tp:taxon-treatment>
