# Supplementary material for: New species and new records of the genus Deinopteroloma Jansson, 1946 (Coleoptera, Staphylinidae, Omaliinae) from China
Source: Zookeys. 2019 May 16;846:55–64. doi: 10.3897/zookeys.846.32568 (PMC6533232; doi:10.3897/zookeys.846.32568)
Supplement: XML Treatment for Deinopteroloma spinigerum [file zookeys.846.32568-treatment4.xml]

<!DOCTYPE tp:taxon-treatment
  PUBLIC "-//TaxonX//DTD Taxonomic Treatment Publishing DTD v0 20100105//EN" "tax-treatment-NSO.dtd">
<tp:taxon-treatment xmlns:tp="http://www.plazi.org/taxpub"><tp:treatment-meta><kwd-group><label>Taxon classification</label><kwd><named-content xmlns:xlink="http://www.w3.org/1999/xlink" content-type="kingdom">Animalia</named-content></kwd><kwd><named-content xmlns:xlink="http://www.w3.org/1999/xlink" content-type="order">Coleoptera</named-content></kwd><kwd><named-content xmlns:xlink="http://www.w3.org/1999/xlink" content-type="family">Staphylinidae</named-content></kwd></kwd-group><mixed-citation publication-type="journal"><person-group><name><surname>Cheng</surname><given-names>Zhi-Fei</given-names></name><name><surname>Tang</surname><given-names>Liang</given-names></name><name><surname>Li</surname><given-names>Li-Zhen</given-names></name><name><surname>Peng</surname><given-names>Zhong</given-names></name></person-group><article-title>New species and new records of the genus <italic><tp:taxon-name><tp:taxon-name-part taxon-name-part-type="genus" reg="Deinopteroloma">Deinopteroloma</tp:taxon-name-part></tp:taxon-name></italic> Jansson, 1946 (<tp:taxon-name><tp:taxon-name-part taxon-name-part-type="order">Coleoptera</tp:taxon-name-part></tp:taxon-name>, <tp:taxon-name><tp:taxon-name-part taxon-name-part-type="family">Staphylinidae</tp:taxon-name-part></tp:taxon-name>, <tp:taxon-name><tp:taxon-name-part taxon-name-part-type="subfamily">Omaliinae</tp:taxon-name-part></tp:taxon-name>) from China</article-title><source>Zookeys</source><day>16</day><month>5</month><year>2019</year><volume>846</volume><fpage>55</fpage><lpage>64</lpage><pub-id pub-id-type="doi">10.3897/zookeys.846.32568</pub-id></mixed-citation></tp:treatment-meta><tp:nomenclature><tp:taxon-name>
            <tp:taxon-name-part taxon-name-part-type="genus" reg="Deinopteroloma">Deinopteroloma</tp:taxon-name-part>
            <tp:taxon-name-part taxon-name-part-type="species" reg="spinigerum">spinigerum</tp:taxon-name-part>
            <object-id xmlns:xlink="http://www.w3.org/1999/xlink" content-type="zoobank" xlink:type="simple">http://zoobank.org/AF763E24-11A8-46D2-A04E-DF95595FD2C6</object-id>
          </tp:taxon-name><tp:taxon-authority>Peng &amp; L.-Z. Li</tp:taxon-authority><tp:taxon-status xmlns:xlink="http://www.w3.org/1999/xlink" xlink:type="simple">sp. n.</tp:taxon-status><xref ref-type="fig" rid="F4">(Figs 4</xref><xref ref-type="fig" rid="F5">, 8)</xref><!--PageBreak --></tp:nomenclature><tp:treatment-sec sec-type="type material" id="SECID0EPPAE"><title>Type material.</title><p>Holotype ♂: China: Hunan Prov., Yizhang County Mangshan N. R., <named-content xmlns:xlink="http://www.w3.org/1999/xlink" content-type="dwc:verbatimCoordinates" xlink:type="simple"><named-content content-type="geo-json" specific-use="{&#34;type&#34;:&#34;Point&#34;,&#34;coordinates&#34;:[112.988333,24.940556]}" id="NCID0EYPAE" xlink:type="simple">24°56'26"N, 112°59'18"E</named-content></named-content>, 26.IV.2017 1400 m, Peng, Tu &amp; Zhou leg. / Holotypus ♂ <italic><tp:taxon-name><tp:taxon-name-part taxon-name-part-type="genus" reg="Deinopteroloma">Deinopteroloma</tp:taxon-name-part><tp:taxon-name-part taxon-name-part-type="species" reg="spinigerum">spinigerum</tp:taxon-name-part></tp:taxon-name></italic> sp. n., det. Peng &amp; Li, 2019 (<abbrev xmlns:xlink="http://www.w3.org/1999/xlink" content-type="institution" xlink:title="Insect Collection of Shanghai Normal University, Shanghai, China" id="ABBRID0EIQAE" xlink:type="simple">SNUC</abbrev>).</p><!--PageBreak --></tp:treatment-sec><tp:treatment-sec sec-type="description" id="SECID0EOQAE"><title>Description.</title><p>Measurements (in mm) and ratios: <abbrev xmlns:xlink="http://www.w3.org/1999/xlink" xlink:title="Body length" id="ABBRID0EUQAE" xlink:type="simple">BL</abbrev> 4.39, <abbrev xmlns:xlink="http://www.w3.org/1999/xlink" xlink:title="Forebody length" id="ABBRID0EYQAE" xlink:type="simple">FL</abbrev> 3.89, <abbrev xmlns:xlink="http://www.w3.org/1999/xlink" xlink:title="Head length" id="ABBRID0E3QAE" xlink:type="simple">HL</abbrev> 0.57, <abbrev xmlns:xlink="http://www.w3.org/1999/xlink" xlink:title="Head width" id="ABBRID0EARAE" xlink:type="simple">HW</abbrev> 0.91, <abbrev xmlns:xlink="http://www.w3.org/1999/xlink" xlink:title="Antenna length" id="ABBRID0EERAE" xlink:type="simple">AnL</abbrev> 1.61, <abbrev xmlns:xlink="http://www.w3.org/1999/xlink" xlink:title="Pronotum length" id="ABBRID0EIRAE" xlink:type="simple">PL</abbrev> 0.89, <abbrev xmlns:xlink="http://www.w3.org/1999/xlink" xlink:title="Pronotum width" id="ABBRID0EMRAE" xlink:type="simple">PW</abbrev> 1.33, <abbrev xmlns:xlink="http://www.w3.org/1999/xlink" xlink:title="Elytral length" id="ABBRID0EQRAE" xlink:type="simple">EL</abbrev> 2.34, <abbrev xmlns:xlink="http://www.w3.org/1999/xlink" xlink:title="Elytral width" id="ABBRID0EURAE" xlink:type="simple">EW</abbrev> 1.81, <abbrev xmlns:xlink="http://www.w3.org/1999/xlink" xlink:title="Length of aedeagus" id="ABBRID0EYRAE" xlink:type="simple">AL</abbrev> 1.13, <abbrev xmlns:xlink="http://www.w3.org/1999/xlink" xlink:title="Head length" id="ABBRID0E3RAE" xlink:type="simple">HL</abbrev>/<abbrev xmlns:xlink="http://www.w3.org/1999/xlink" xlink:title="Head width" id="ABBRID0EASAE" xlink:type="simple">HW</abbrev> 0.63, <abbrev xmlns:xlink="http://www.w3.org/1999/xlink" xlink:title="Head width" id="ABBRID0EESAE" xlink:type="simple">HW</abbrev>/<abbrev xmlns:xlink="http://www.w3.org/1999/xlink" xlink:title="Pronotum width" id="ABBRID0EISAE" xlink:type="simple">PW</abbrev> 0.68, <abbrev xmlns:xlink="http://www.w3.org/1999/xlink" xlink:title="Head length" id="ABBRID0EMSAE" xlink:type="simple">HL</abbrev>/<abbrev xmlns:xlink="http://www.w3.org/1999/xlink" xlink:title="Pronotum length" id="ABBRID0EQSAE" xlink:type="simple">PL</abbrev> 0.64, <abbrev xmlns:xlink="http://www.w3.org/1999/xlink" xlink:title="Pronotum length" id="ABBRID0EUSAE" xlink:type="simple">PL</abbrev>/<abbrev xmlns:xlink="http://www.w3.org/1999/xlink" xlink:title="Pronotum width" id="ABBRID0EYSAE" xlink:type="simple">PW</abbrev> 0.67, <abbrev xmlns:xlink="http://www.w3.org/1999/xlink" xlink:title="Elytral length" id="ABBRID0E3SAE" xlink:type="simple">EL</abbrev>/<abbrev xmlns:xlink="http://www.w3.org/1999/xlink" xlink:title="Elytral width" id="ABBRID0EATAE" xlink:type="simple">EW</abbrev> 1.29.</p><p>Habitus as in Fig. <xref ref-type="fig" rid="F4">4A</xref>. Coloration: Body dark-brown; pronotum with broadly dark-yellowish lateral margins; each elytron with three yellowish-brown tubercles; antenna with antennomeres I–IV light-brown and V–VI gradually more infuscate apically, VII–XI blackish brown; maxillary palpi dark-yellowish.</p><fig id="F4" position="float" orientation="portrait"><label>Figure 4.</label><caption><p><italic><tp:taxon-name><tp:taxon-name-part taxon-name-part-type="genus" reg="Deinopteroloma">Deinopteroloma</tp:taxon-name-part><tp:taxon-name-part taxon-name-part-type="species" reg="spinigerum">spinigerum</tp:taxon-name-part></tp:taxon-name></italic> sp. n. <bold>A</bold> Habitus of holotype, <bold>B</bold> male sternite VIII, <bold>C</bold> aedeagus in ventral view, <bold>D</bold> aedeagus in lateral view. Scale bars: 1.0 mm (<bold>A</bold>), 0.5 mm (<bold>B–D</bold>).</p></caption><graphic xmlns:xlink="http://www.w3.org/1999/xlink" xlink:href="zookeys-846-055-g004.jpg" position="float" orientation="portrait" xlink:type="simple" id="oo_301879.jpg"/></fig><p>Head transverse; posterior part of clypeus and vertex moderately elevated, with indistinct lateral impressions in middle part and weak impression in front of ocelli, infraorbital ridges impressed; eyes large and convex; small acute postocular ridge situated away from posterior margin of eye; ocelli large; frons smooth and glossy; antennomeres I–VIII and XI longer than broad; antennomeres IX–X as long as broad; measurements of antennomeres (length): I: 0.17; II: 0.10; III: 0.12; IV–V: 0.11; VI: 0.07; VII: 0.10; VIII–X: 0.08; XI: 0.14.</p><p>Pronotum distinctly transverse; lateral margins finely crenulate and with somewhat irregular outline; lateral portions indistinctly impressed; disc of pronotum with wide, very convex middle elevation and with distinct longitudinal impression; punctation <!--PageBreak -->coarse, dense in posteromedian portions, rather sparser in anteromedian and lateral portions, and irregular and scattered in median portion.</p><p>Elytra without distinct longitudinal ridges; punctation coarse and arranged in partly irregular series (except in posterior portion of elytra); each elytron with approximately three smooth tubercles. Hind wings probably present.</p><p>Male. Abdominal sternites III–VII unmodified; sternite VIII (Fig. <xref ref-type="fig" rid="F4">4B</xref>) distinctly transverse, posterior margin weakly concave in the middle; aedeagus as in Fig. <xref ref-type="fig" rid="F4">4C, D</xref>, both parameres with small hook-shaped apex, weakly asymmetric and slender, slightly extending apex of median lobe; internal sac with three sclerotized spines.</p></tp:treatment-sec><tp:treatment-sec sec-type="Female" id="SECID0E5UAE"><title>Female.</title><p>Unknown.</p></tp:treatment-sec><tp:treatment-sec sec-type="comparisons" id="SECID0EDVAE"><title>Comparative notes.</title><p>As can be inferred from the similar morphology of the aedeagus, the new species is allied to <italic><tp:taxon-name><tp:taxon-name-part taxon-name-part-type="genus" reg="Deinopteroloma">D.</tp:taxon-name-part><tp:taxon-name-part taxon-name-part-type="species" reg="tricuspidatum">tricuspidatum</tp:taxon-name-part></tp:taxon-name></italic> Smetana, 1996 (Fujian: Guadun), from which it differs by the finer punctation of the body, by the presence of three yellowish-brown tubercles on each elytron and the shape of sclerotized spines of the internal sac.</p></tp:treatment-sec><tp:treatment-sec sec-type="distribution" id="SECID0EUVAE"><title>Distribution and natural history.</title><p>The type locality is situated in Mangshan to the south of Yizhang, southern Hunan. The specimens were sifted from leaf litter in mixed deciduous forests at an altitude of 1400 m (Fig. <xref ref-type="fig" rid="F5">8</xref>).</p><fig id="F5" position="float" orientation="portrait"><label>Figures 5–8.</label><caption><p>Habitats of <italic><tp:taxon-name><tp:taxon-name-part taxon-name-part-type="genus" reg="Deinopteroloma">Deinopteroloma</tp:taxon-name-part></tp:taxon-name></italic> in China: <bold>5</bold> Huang Shan, alt. 460–910 m (<italic><tp:taxon-name><tp:taxon-name-part taxon-name-part-type="genus" reg="Deinopteroloma">Deinopteroloma</tp:taxon-name-part><tp:taxon-name-part taxon-name-part-type="species" reg="hamatum">hamatum</tp:taxon-name-part></tp:taxon-name></italic>); <bold>6</bold> Sheng-Nan Liu (right) and De-Yao Zhou (left) collecting <italic><tp:taxon-name><tp:taxon-name-part taxon-name-part-type="genus" reg="Deinopteroloma">Deinopteroloma</tp:taxon-name-part><tp:taxon-name-part taxon-name-part-type="species" reg="obtortum">obtortum</tp:taxon-name-part></tp:taxon-name></italic> at Jiajin Shan, Sichuan; <bold>7</bold> Pailong, alt. 2100 m (type locality of <italic><tp:taxon-name><tp:taxon-name-part taxon-name-part-type="genus" reg="Deinopteroloma">Deinopteroloma</tp:taxon-name-part><tp:taxon-name-part taxon-name-part-type="species" reg="songi">songi</tp:taxon-name-part></tp:taxon-name></italic> sp. n.); <bold>8</bold> Ye-Yue Tu collecting <italic><tp:taxon-name><tp:taxon-name-part taxon-name-part-type="genus" reg="Deinopteroloma">Deinopteroloma</tp:taxon-name-part><tp:taxon-name-part taxon-name-part-type="species" reg="spinigerum">spinigerum</tp:taxon-name-part></tp:taxon-name></italic> sp. n. at Mangshan, Hunan.</p></caption><graphic xmlns:xlink="http://www.w3.org/1999/xlink" xlink:href="zookeys-846-055-g005.jpg" position="float" orientation="portrait" xlink:type="simple" id="oo_301880.jpg"/></fig></tp:treatment-sec><tp:treatment-sec sec-type="etymology" id="SECID0EGYAE"><title>Etymology.</title><p>The specific epithet (Latin, adjective: with spines) alludes to the presence of sclerotized spines in the internal sac of the aedeagus.</p></tp:treatment-sec></tp:taxon-treatment>
