# Supplementary material for: New species and new records of the genus Deinopteroloma Jansson, 1946 (Coleoptera, Staphylinidae, Omaliinae) from China
Source: Zookeys. 2019 May 16;846:55–64. doi: 10.3897/zookeys.846.32568 (PMC6533232; doi:10.3897/zookeys.846.32568)
Supplement: XML Treatment for Deinopteroloma tricuspidatum [file zookeys.846.32568-treatment5.xml]

<!DOCTYPE tp:taxon-treatment
  PUBLIC "-//TaxonX//DTD Taxonomic Treatment Publishing DTD v0 20100105//EN" "tax-treatment-NSO.dtd">
<tp:taxon-treatment xmlns:tp="http://www.plazi.org/taxpub"><tp:treatment-meta><kwd-group><label>Taxon classification</label><kwd><named-content xmlns:xlink="http://www.w3.org/1999/xlink" content-type="kingdom">Animalia</named-content></kwd><kwd><named-content xmlns:xlink="http://www.w3.org/1999/xlink" content-type="order">Coleoptera</named-content></kwd><kwd><named-content xmlns:xlink="http://www.w3.org/1999/xlink" content-type="family">Staphylinidae</named-content></kwd></kwd-group><mixed-citation publication-type="journal"><person-group><name><surname>Cheng</surname><given-names>Zhi-Fei</given-names></name><name><surname>Tang</surname><given-names>Liang</given-names></name><name><surname>Li</surname><given-names>Li-Zhen</given-names></name><name><surname>Peng</surname><given-names>Zhong</given-names></name></person-group><article-title>New species and new records of the genus <italic><tp:taxon-name><tp:taxon-name-part taxon-name-part-type="genus" reg="Deinopteroloma">Deinopteroloma</tp:taxon-name-part></tp:taxon-name></italic> Jansson, 1946 (<tp:taxon-name><tp:taxon-name-part taxon-name-part-type="order">Coleoptera</tp:taxon-name-part></tp:taxon-name>, <tp:taxon-name><tp:taxon-name-part taxon-name-part-type="family">Staphylinidae</tp:taxon-name-part></tp:taxon-name>, <tp:taxon-name><tp:taxon-name-part taxon-name-part-type="subfamily">Omaliinae</tp:taxon-name-part></tp:taxon-name>) from China</article-title><source>Zookeys</source><day>16</day><month>5</month><year>2019</year><volume>846</volume><fpage>55</fpage><lpage>64</lpage><pub-id pub-id-type="doi">10.3897/zookeys.846.32568</pub-id></mixed-citation></tp:treatment-meta><tp:nomenclature><tp:taxon-name>
            <tp:taxon-name-part taxon-name-part-type="genus" reg="Deinopteroloma">Deinopteroloma</tp:taxon-name-part>
            <tp:taxon-name-part taxon-name-part-type="species" reg="tricuspidatum">tricuspidatum</tp:taxon-name-part>
          </tp:taxon-name><tp:taxon-authority>Smetana, 1996</tp:taxon-authority><xref ref-type="fig" rid="F2">(Fig. 2F, G)</xref><tp:nomenclature-citation-list><tp:nomenclature-citation><tp:taxon-name>
                <tp:taxon-name-part taxon-name-part-type="genus" reg="Deinopteroloma">Deinopteroloma</tp:taxon-name-part>
                <tp:taxon-name-part taxon-name-part-type="species" reg="tricuspidatum">tricuspidatum</tp:taxon-name-part>
              </tp:taxon-name><comment>Smetana, 1996: 77.</comment></tp:nomenclature-citation><tp:nomenclature-citation><tp:taxon-name>
                <tp:taxon-name-part taxon-name-part-type="genus" reg="Deinopteroloma">Deinopteroloma</tp:taxon-name-part>
                <tp:taxon-name-part taxon-name-part-type="species" reg="tricuspidatum">tricuspidatum</tp:taxon-name-part>
              </tp:taxon-name><comment>: <xref ref-type="bibr" rid="B4">Smetana 2001</xref>: 57, Shavrin and Smetana, 2016: 227.</comment></tp:nomenclature-citation></tp:nomenclature-citation-list></tp:nomenclature><tp:treatment-sec sec-type="type material" id="SECID0ES1AE"><title>Type material examined.</title><p>Paratype ♀: “KUATUN FUKIEN, China 21.4.46, (TSCHUNG SEN.) / PARATYPUS, <italic><tp:taxon-name><tp:taxon-name-part taxon-name-part-type="genus" reg="Deinopteroloma">Deinopteroloma</tp:taxon-name-part><tp:taxon-name-part taxon-name-part-type="species" reg="tricuspidatum">tricuspidatum</tp:taxon-name-part></tp:taxon-name></italic>, A. Smetana 1995 [yellow label]” (<named-content xmlns:xlink="http://www.w3.org/1999/xlink" content-type="dwc:institutional_code" xlink:type="simple">CNC</named-content>).</p></tp:treatment-sec><tp:treatment-sec sec-type="material" id="SECID0EI2AE"><title>Additional material examined.</title><p><bold>China: Zhejiang</bold>: 1 ♀, Qingyuan County, Baishanzu, 1200–1360 m 5.V.2004, Hu, Tang &amp; Zhu leg. (<abbrev xmlns:xlink="http://www.w3.org/1999/xlink" content-type="institution" xlink:title="Insect Collection of Shanghai Normal University, Shanghai, China" id="ABBRID0EQ2AE" xlink:type="simple">SNUC</abbrev>).</p></tp:treatment-sec><tp:treatment-sec sec-type="comparisons" id="SECID0EV2AE"><title>Comparative notes.</title><p><italic><tp:taxon-name><tp:taxon-name-part taxon-name-part-type="genus" reg="Deinopteroloma">Deinopteroloma</tp:taxon-name-part><tp:taxon-name-part taxon-name-part-type="species" reg="tricuspidatum">tricuspidatum</tp:taxon-name-part></tp:taxon-name></italic> was previously known from Guadun, Fujian (<xref ref-type="bibr" rid="B3">Smetana 1996</xref>). Considerable interspecific variability of <italic><tp:taxon-name><tp:taxon-name-part taxon-name-part-type="genus" reg="Deinopteroloma">D.</tp:taxon-name-part><tp:taxon-name-part taxon-name-part-type="species" reg="tricuspidatum">tricuspidatum</tp:taxon-name-part></tp:taxon-name></italic> was observed in body size, punctation and the shape of pronotum (Fig. <xref ref-type="fig" rid="F2">2F, G</xref>). The shape of head and the morphology of female genital segment are constant. It is recorded from Zhejiang represents for the first time. For illustrations of <italic><tp:taxon-name><tp:taxon-name-part taxon-name-part-type="genus" reg="Deinopteroloma">D.</tp:taxon-name-part><tp:taxon-name-part taxon-name-part-type="species" reg="tricuspidatum">tricuspidatum</tp:taxon-name-part></tp:taxon-name></italic> see Fig. <xref ref-type="fig" rid="F2">2F, G</xref> and Figs <xref ref-type="fig" rid="F1">1</xref>–<xref ref-type="fig" rid="F3">3</xref> in <xref ref-type="bibr" rid="B3">Smetana (1996)</xref>.</p></tp:treatment-sec><tp:treatment-sec><!--Section generated to contain objects referenced in tp:taxon-treatment.--><fig id="F2" position="float" orientation="portrait"><label>Figure 2.</label><caption><p><italic><tp:taxon-name><tp:taxon-name-part taxon-name-part-type="genus" reg="Deinopteroloma">Deinopteroloma</tp:taxon-name-part><tp:taxon-name-part taxon-name-part-type="species" reg="hamatum">hamatum</tp:taxon-name-part></tp:taxon-name></italic> (<bold>A–D</bold>): <bold>A–B</bold> aedeagus in ventral view, <bold>C</bold> aedeagus in lateral view, <bold>D</bold> male sternite VIII. Habitus of <italic><tp:taxon-name><tp:taxon-name-part taxon-name-part-type="genus" reg="Deinopteroloma">Deinopteroloma</tp:taxon-name-part></tp:taxon-name></italic> spp (<bold>E–G</bold>): <bold>E</bold><italic><tp:taxon-name><tp:taxon-name-part taxon-name-part-type="genus" reg="Deinopteroloma">D.</tp:taxon-name-part><tp:taxon-name-part taxon-name-part-type="species" reg="obtortum">obtortum</tp:taxon-name-part></tp:taxon-name></italic>, <bold>F</bold><italic><tp:taxon-name><tp:taxon-name-part taxon-name-part-type="genus" reg="Deinopteroloma">D.</tp:taxon-name-part><tp:taxon-name-part taxon-name-part-type="species" reg="tricuspidatum">tricuspidatum</tp:taxon-name-part></tp:taxon-name></italic>, <bold>G</bold> paratype of <italic><tp:taxon-name><tp:taxon-name-part taxon-name-part-type="genus" reg="Deinopteroloma">D.</tp:taxon-name-part><tp:taxon-name-part taxon-name-part-type="species" reg="tricuspidatum">tricuspidatum</tp:taxon-name-part></tp:taxon-name></italic>, with type labels. Scale bars: 0.5 mm(<bold>A–D</bold>), 1.0 mm (<bold>E–G</bold>).</p></caption><graphic xmlns:xlink="http://www.w3.org/1999/xlink" xlink:href="zookeys-846-055-g002.jpg" position="float" orientation="portrait" xlink:type="simple" id="oo_301877.jpg"/></fig><fig id="F1" position="float" orientation="portrait"><label>Figure 1.</label><caption><p>Habitus of <italic><tp:taxon-name><tp:taxon-name-part taxon-name-part-type="genus" reg="Deinopteroloma">Deinopteroloma</tp:taxon-name-part><tp:taxon-name-part taxon-name-part-type="species" reg="hamatum">hamatum</tp:taxon-name-part></tp:taxon-name></italic>: <bold>A</bold> paratype, with type labels, <bold>B–E</bold> male (<bold>B</bold> Anhui; <bold>C–E</bold> Zhejiang). Scale bars: 1.0 mm.</p></caption><graphic xmlns:xlink="http://www.w3.org/1999/xlink" xlink:href="zookeys-846-055-g001.jpg" position="float" orientation="portrait" xlink:type="simple" id="oo_301876.jpg"/></fig><fig id="F3" position="float" orientation="portrait"><label>Figure 3.</label><caption><p><italic><tp:taxon-name><tp:taxon-name-part taxon-name-part-type="genus" reg="Deinopteroloma">Deinopteroloma</tp:taxon-name-part><tp:taxon-name-part taxon-name-part-type="species" reg="songi">songi</tp:taxon-name-part></tp:taxon-name></italic> sp. n. <bold>A</bold> Habitus of paratype, <bold>B</bold> male sternite VIII, <bold>C</bold> aedeagus in ventral view, <bold>D</bold> aedeagus in lateral view. Scale bars: 1.0 mm (<bold>A</bold>), 0.5 mm (<bold>B–D</bold>).</p></caption><graphic xmlns:xlink="http://www.w3.org/1999/xlink" xlink:href="zookeys-846-055-g003.jpg" position="float" orientation="portrait" xlink:type="simple" id="oo_301878.jpg"/></fig></tp:treatment-sec><ref-list><ref id="B4"><mixed-citation xmlns:xlink="http://www.w3.org/1999/xlink" xlink:type="simple"><person-group><name name-style="western"><surname>Smetana</surname><given-names>A</given-names></name></person-group> (<year>2001</year>) <article-title>A new species of <italic><tp:taxon-name><tp:taxon-name-part taxon-name-part-type="genus">Deinopteroloma</tp:taxon-name-part></tp:taxon-name></italic> Jansson, 1946 from China, with comments on <italic><tp:taxon-name><tp:taxon-name-part taxon-name-part-type="genus">D.</tp:taxon-name-part><tp:taxon-name-part taxon-name-part-type="species">chiangi</tp:taxon-name-part></tp:taxon-name></italic> Smetana, 1990 from Taiwan (<tp:taxon-name><tp:taxon-name-part taxon-name-part-type="order">Coleoptera</tp:taxon-name-part></tp:taxon-name>: <tp:taxon-name><tp:taxon-name-part taxon-name-part-type="family">Staphylinidae</tp:taxon-name-part></tp:taxon-name>: <tp:taxon-name><tp:taxon-name-part taxon-name-part-type="subfamily">Omaliinae</tp:taxon-name-part></tp:taxon-name>).</article-title><source>Koleopterologische Rundschau</source><volume>71</volume>: <fpage>53</fpage>–<lpage>57</lpage>.</mixed-citation></ref><ref id="B3"><mixed-citation xmlns:xlink="http://www.w3.org/1999/xlink" xlink:type="simple"><person-group><name name-style="western"><surname>Smetana</surname><given-names>A</given-names></name></person-group> (<year>1996</year>) <article-title>Two new species of <italic><tp:taxon-name><tp:taxon-name-part taxon-name-part-type="genus">Deinopteroloma</tp:taxon-name-part></tp:taxon-name></italic> Jansson, 1946 from China (<tp:taxon-name><tp:taxon-name-part taxon-name-part-type="order">Coleoptera</tp:taxon-name-part></tp:taxon-name>: <tp:taxon-name><tp:taxon-name-part taxon-name-part-type="family">Staphylinidae</tp:taxon-name-part></tp:taxon-name>: <tp:taxon-name><tp:taxon-name-part taxon-name-part-type="subfamily">Omaliinae</tp:taxon-name-part></tp:taxon-name>).</article-title><source>Koleopterologische Rundschau</source><volume>66</volume>: <fpage>77</fpage>–<lpage>81</lpage>.</mixed-citation></ref></ref-list></tp:taxon-treatment>
